# Supplementary material for: Utilisation of Rosehip Waste Powder as a Functional Ingredient to Enrich Waffle Cones with Fibres, Polyphenols, and Carotenoids
Source: Foods. 2025 Jan 1;14(1):90. doi: 10.3390/foods14010090 (PMC11719886; doi:10.3390/foods14010090)
Supplement: Supplementary file 1 [file foods-14-00090-s001.zip]

Archive with 1 entries (1 files):
- foods-3387285-supplementary.pdf
